# Supplementary material for: Candidate genomic regions underlying capsule shattering in sesame revealed by multi-model GWAS and field-based phenotyping
Source: Theor Appl Genet. 2026 Jan 20;139(1):42. doi: 10.1007/s00122-026-05151-7 (PMC12816078; doi:10.1007/s00122-026-05151-7)
Supplement: Supplementary file 1 — Supplementary file1 (XLSX 35 kb) [file 122_2026_5151_MOESM1_ESM.xlsx]

## Sheet: Table S1
Table S. Genes selected from the GWAS
Sesame_ID	Gene_ID	gene_symbol	GO_ID	Aspects	Description
Sesame01335.t1	AT5G06120	XPO7	GO:0005049	F	AT1G02145|ALG12|EBS4|SBI2|homolog of asparagine-linked glycosylation 12|EMS-MUTAGENIZED BRI1(BRASSINOSTEROID INSENSITIVE 1) SUPPRESSOR 4
Sesame01336.t1	AT5G06100	MYB33	GO:0005634	C	AT1G74030|ENO1|enolase 1|F2P9.10|F2P9_10
Sesame01337.t1	AT2G38695	AT2G38695	GO:0003674	F	AT1G02145|ALG12|EBS4|SBI2|homolog of asparagine-linked glycosylation 12|EMS-MUTAGENIZED BRI1(BRASSINOSTEROID INSENSITIVE 1) SUPPRESSOR 4
Sesame01339.t1	AT3G12480	NF-YC11	GO:0001046	F	AT1G02145|ALG12|EBS4|SBI2|homolog of asparagine-linked glycosylation 12|EMS-MUTAGENIZED BRI1(BRASSINOSTEROID INSENSITIVE 1) SUPPRESSOR 4
Sesame01340.t1	AT2G38720	MAP65-5	GO:0000226	P	AT1G80420|ATXRCC1|XRCC1|homolog of X-ray repair cross complementing 1|T21F11.25|T21F11_25
Sesame01341.t1	AT5G07050	UMAMIT9	GO:0005886	C	AT1G74030|ENO1|enolase 1|F2P9.10|F2P9_10
Sesame01342.t1	AT5G16080	CXE17	GO:0005575	C	AT1G74030|ENO1|enolase 1|F2P9.10|F2P9_10
Sesame01343.t1	AT5G45140	NRPC2	GO:0001056	F	AT1G02145|ALG12|EBS4|SBI2|homolog of asparagine-linked glycosylation 12|EMS-MUTAGENIZED BRI1(BRASSINOSTEROID INSENSITIVE 1) SUPPRESSOR 4
Sesame01344.t1	AT5G07020	MPH1	GO:0009507	C	AT1G74030|ENO1|enolase 1|F2P9.10|F2P9_10
Sesame01346.t1	AT2G16910	AMS	GO:0003700	F	AT1G02145|ALG12|EBS4|SBI2|homolog of asparagine-linked glycosylation 12|EMS-MUTAGENIZED BRI1(BRASSINOSTEROID INSENSITIVE 1) SUPPRESSOR 4
Sesame01347.t1	AT5G06980	LNK4	GO:0003674	F	AT1G02145|ALG12|EBS4|SBI2|homolog of asparagine-linked glycosylation 12|EMS-MUTAGENIZED BRI1(BRASSINOSTEROID INSENSITIVE 1) SUPPRESSOR 4
Sesame01348.t1	AT3G12300	BUG22	GO:0003674	F	AT1G02145|ALG12|EBS4|SBI2|homolog of asparagine-linked glycosylation 12|EMS-MUTAGENIZED BRI1(BRASSINOSTEROID INSENSITIVE 1) SUPPRESSOR 4
Sesame01349.t1	AT5G09860	THO1	GO:0000445	C	AT1G74030|ENO1|enolase 1|F2P9.10|F2P9_10
Sesame01350.t1	AT3G15140	ERI-1	GO:0000175	F	AT1G02145|ALG12|EBS4|SBI2|homolog of asparagine-linked glycosylation 12|EMS-MUTAGENIZED BRI1(BRASSINOSTEROID INSENSITIVE 1) SUPPRESSOR 4
Sesame01351.t1	AT1G05490	chr31	GO:0005634	C	AT1G74030|ENO1|enolase 1|F2P9.10|F2P9_10
Sesame01352.t1	AT5G65750	E1-OGDH2	GO:0004591	F	AT1G02145|ALG12|EBS4|SBI2|homolog of asparagine-linked glycosylation 12|EMS-MUTAGENIZED BRI1(BRASSINOSTEROID INSENSITIVE 1) SUPPRESSOR 4
Sesame01353.t1	AT1G20160	ATSBT5.2	GO:0004252	F	AT1G02145|ALG12|EBS4|SBI2|homolog of asparagine-linked glycosylation 12|EMS-MUTAGENIZED BRI1(BRASSINOSTEROID INSENSITIVE 1) SUPPRESSOR 4
Sesame01354.t1	AT3G12270	PRMT3	GO:0005737	C	AT1G74030|ENO1|enolase 1|F2P9.10|F2P9_10
Sesame01355.t1	AT5G06970	PATROL1	GO:0003674	F	AT1G02145|ALG12|EBS4|SBI2|homolog of asparagine-linked glycosylation 12|EMS-MUTAGENIZED BRI1(BRASSINOSTEROID INSENSITIVE 1) SUPPRESSOR 4
Sesame01356.t1	AT3G26040	AT3G26040	GO:0003674	F	AT1G02145|ALG12|EBS4|SBI2|homolog of asparagine-linked glycosylation 12|EMS-MUTAGENIZED BRI1(BRASSINOSTEROID INSENSITIVE 1) SUPPRESSOR 4
Sesame01357.t1	AT3G26040	AT3G26040	GO:0003674	F	AT1G02145|ALG12|EBS4|SBI2|homolog of asparagine-linked glycosylation 12|EMS-MUTAGENIZED BRI1(BRASSINOSTEROID INSENSITIVE 1) SUPPRESSOR 4
Sesame01358.t1	AT3G26040	AT3G26040	GO:0003674	F	AT1G02145|ALG12|EBS4|SBI2|homolog of asparagine-linked glycosylation 12|EMS-MUTAGENIZED BRI1(BRASSINOSTEROID INSENSITIVE 1) SUPPRESSOR 4
Sesame01359.t1	AT3G56710	SIB1	GO:0005634	C	AT1G74030|ENO1|enolase 1|F2P9.10|F2P9_10
Sesame01360.t1	AT5G23450	LCBK1	GO:0001727	F	AT1G02145|ALG12|EBS4|SBI2|homolog of asparagine-linked glycosylation 12|EMS-MUTAGENIZED BRI1(BRASSINOSTEROID INSENSITIVE 1) SUPPRESSOR 4
Sesame01362.t1	AT3G06730	TRX z	GO:0009507	C	AT1G74030|ENO1|enolase 1|F2P9.10|F2P9_10
Sesame01363.t1	AT4G38490	SECE2	GO:0005739	C	AT1G74030|ENO1|enolase 1|F2P9.10|F2P9_10
Sesame01364.t1	AT1G02150	CCR16	GO:0005739	C	AT1G74030|ENO1|enolase 1|F2P9.10|F2P9_10
Sesame01365.t1	AT2G44740	CYCP4;1	GO:0005575	C	AT1G74030|ENO1|enolase 1|F2P9.10|F2P9_10
Sesame01366.t1	AT5G51160	AT5G51160	GO:0003674	F	AT1G02145|ALG12|EBS4|SBI2|homolog of asparagine-linked glycosylation 12|EMS-MUTAGENIZED BRI1(BRASSINOSTEROID INSENSITIVE 1) SUPPRESSOR 4
Sesame01367.t1	AT5G51160	AT5G51160	GO:0003674	F	AT1G02145|ALG12|EBS4|SBI2|homolog of asparagine-linked glycosylation 12|EMS-MUTAGENIZED BRI1(BRASSINOSTEROID INSENSITIVE 1) SUPPRESSOR 4
Sesame01368.t1	AT5G24910	CYP714A1	GO:0004497	F	AT1G02145|ALG12|EBS4|SBI2|homolog of asparagine-linked glycosylation 12|EMS-MUTAGENIZED BRI1(BRASSINOSTEROID INSENSITIVE 1) SUPPRESSOR 4
Sesame01369.t1	AT5G47080	CKB1	GO:0005634	C	AT1G74030|ENO1|enolase 1|F2P9.10|F2P9_10
Sesame01370.t1	AT4G17080	MORN1	GO:0003674	F	AT1G02145|ALG12|EBS4|SBI2|homolog of asparagine-linked glycosylation 12|EMS-MUTAGENIZED BRI1(BRASSINOSTEROID INSENSITIVE 1) SUPPRESSOR 4
Sesame01371.t1	AT3G60245	eL43y	GO:0003674	F	AT1G02145|ALG12|EBS4|SBI2|homolog of asparagine-linked glycosylation 12|EMS-MUTAGENIZED BRI1(BRASSINOSTEROID INSENSITIVE 1) SUPPRESSOR 4
Sesame01372.t1	AT1G02170	MC1	GO:0004197	F	AT1G02145|ALG12|EBS4|SBI2|homolog of asparagine-linked glycosylation 12|EMS-MUTAGENIZED BRI1(BRASSINOSTEROID INSENSITIVE 1) SUPPRESSOR 4
Sesame01374.t1	AT3G60240	EIF4G	GO:0003723	F	AT1G02145|ALG12|EBS4|SBI2|homolog of asparagine-linked glycosylation 12|EMS-MUTAGENIZED BRI1(BRASSINOSTEROID INSENSITIVE 1) SUPPRESSOR 4
Sesame01375.t1	AT3G60240	EIF4G	GO:0003723	F	AT1G02145|ALG12|EBS4|SBI2|homolog of asparagine-linked glycosylation 12|EMS-MUTAGENIZED BRI1(BRASSINOSTEROID INSENSITIVE 1) SUPPRESSOR 4
Sesame01376.t1	AT1G05490	chr31	GO:0005634	C	AT1G74030|ENO1|enolase 1|F2P9.10|F2P9_10
Sesame01377.t1	AT5G47070	PBL19	GO:0005634	C	AT1G74030|ENO1|enolase 1|F2P9.10|F2P9_10
Sesame01378.t1	AT5G01110	AT5G01110	GO:0003729	F	AT1G02145|ALG12|EBS4|SBI2|homolog of asparagine-linked glycosylation 12|EMS-MUTAGENIZED BRI1(BRASSINOSTEROID INSENSITIVE 1) SUPPRESSOR 4
Sesame01379.t1	AT2G44670	FLZ3	GO:0005634	C	AT1G74030|ENO1|enolase 1|F2P9.10|F2P9_10
Sesame01380.t1	AT5G47030	AT5G47030	GO:0000275	C	AT1G74030|ENO1|enolase 1|F2P9.10|F2P9_10
Sesame01381.t1	AT1G55460	KIN17	GO:0003690	F	AT1G02145|ALG12|EBS4|SBI2|homolog of asparagine-linked glycosylation 12|EMS-MUTAGENIZED BRI1(BRASSINOSTEROID INSENSITIVE 1) SUPPRESSOR 4
Sesame01382.t1	AT3G60220	ATL4	GO:0005634	C	AT1G74030|ENO1|enolase 1|F2P9.10|F2P9_10
Sesame01383.t1	AT2G44640	AT2G44640	GO:0005634	C	AT1G74030|ENO1|enolase 1|F2P9.10|F2P9_10
Sesame01384.t1	AT5G65960	AT5G65960	GO:0003924	F	AT1G02145|ALG12|EBS4|SBI2|homolog of asparagine-linked glycosylation 12|EMS-MUTAGENIZED BRI1(BRASSINOSTEROID INSENSITIVE 1) SUPPRESSOR 4
Sesame01385.t1	AT5G46970	AT5G46970	GO:0004857	F	AT1G02145|ALG12|EBS4|SBI2|homolog of asparagine-linked glycosylation 12|EMS-MUTAGENIZED BRI1(BRASSINOSTEROID INSENSITIVE 1) SUPPRESSOR 4
Sesame01386.t1	AT2G44620	mtACP1	GO:0000035	F	AT1G02145|ALG12|EBS4|SBI2|homolog of asparagine-linked glycosylation 12|EMS-MUTAGENIZED BRI1(BRASSINOSTEROID INSENSITIVE 1) SUPPRESSOR 4
Sesame01387.t1	AT3G49420	AT3G49420	GO:0003674	F	AT1G02145|ALG12|EBS4|SBI2|homolog of asparagine-linked glycosylation 12|EMS-MUTAGENIZED BRI1(BRASSINOSTEROID INSENSITIVE 1) SUPPRESSOR 4
Sesame01388.t1	AT2G44610	RAB6A	GO:0003924	F	AT1G02145|ALG12|EBS4|SBI2|homolog of asparagine-linked glycosylation 12|EMS-MUTAGENIZED BRI1(BRASSINOSTEROID INSENSITIVE 1) SUPPRESSOR 4
Sesame01389.t1	AT1G44750	PUP11	GO:0005345	F	AT1G02145|ALG12|EBS4|SBI2|homolog of asparagine-linked glycosylation 12|EMS-MUTAGENIZED BRI1(BRASSINOSTEROID INSENSITIVE 1) SUPPRESSOR 4
Sesame01390.t1	AT2G44600	AT2G44600	GO:0003674	F	AT1G02145|ALG12|EBS4|SBI2|homolog of asparagine-linked glycosylation 12|EMS-MUTAGENIZED BRI1(BRASSINOSTEROID INSENSITIVE 1) SUPPRESSOR 4
Sesame01391.t1	AT3G60190	DL1E	GO:0003924	F	AT1G02145|ALG12|EBS4|SBI2|homolog of asparagine-linked glycosylation 12|EMS-MUTAGENIZED BRI1(BRASSINOSTEROID INSENSITIVE 1) SUPPRESSOR 4
Sesame02912.t1	AT1G33110	AT1G33110	GO:0005737	C	AT1G74030|ENO1|enolase 1|F2P9.10|F2P9_10
Sesame02913.t1	AT1G33110	AT1G33110	GO:0005737	C	AT1G74030|ENO1|enolase 1|F2P9.10|F2P9_10
Sesame02914.t1	AT5G17710	EMB1241	GO:0000774	F	AT1G02145|ALG12|EBS4|SBI2|homolog of asparagine-linked glycosylation 12|EMS-MUTAGENIZED BRI1(BRASSINOSTEROID INSENSITIVE 1) SUPPRESSOR 4
Sesame02915.t1	AT1G08680	ZIGA4	GO:0005634	C	AT1G74030|ENO1|enolase 1|F2P9.10|F2P9_10
Sesame02916.t1	AT1G08700	PS1	GO:0003674	F	AT1G02145|ALG12|EBS4|SBI2|homolog of asparagine-linked glycosylation 12|EMS-MUTAGENIZED BRI1(BRASSINOSTEROID INSENSITIVE 1) SUPPRESSOR 4
Sesame02917.t1	AT3G48890	MAPR3	GO:0003674	F	AT1G02145|ALG12|EBS4|SBI2|homolog of asparagine-linked glycosylation 12|EMS-MUTAGENIZED BRI1(BRASSINOSTEROID INSENSITIVE 1) SUPPRESSOR 4
Sesame02918.t1	AT1G22180	AT1G22180	GO:0005634	C	AT1G74030|ENO1|enolase 1|F2P9.10|F2P9_10
Sesame02919.t1	AT5G17910	AT5G17910	GO:0003674	F	AT1G02145|ALG12|EBS4|SBI2|homolog of asparagine-linked glycosylation 12|EMS-MUTAGENIZED BRI1(BRASSINOSTEROID INSENSITIVE 1) SUPPRESSOR 4
Sesame02920.t1	AT5G21090	ExLRR13	GO:0003674	F	AT1G02145|ALG12|EBS4|SBI2|homolog of asparagine-linked glycosylation 12|EMS-MUTAGENIZED BRI1(BRASSINOSTEROID INSENSITIVE 1) SUPPRESSOR 4
Sesame02921.t1	AT3G56810	AT3G56810	GO:0003674	F	AT1G02145|ALG12|EBS4|SBI2|homolog of asparagine-linked glycosylation 12|EMS-MUTAGENIZED BRI1(BRASSINOSTEROID INSENSITIVE 1) SUPPRESSOR 4
Sesame02922.t1	AT5G05080	UBC22	GO:0000209	P	AT1G80420|ATXRCC1|XRCC1|homolog of X-ray repair cross complementing 1|T21F11.25|T21F11_25
Sesame02923.t1	AT2G40980	AT2G40980	GO:0003674	F	AT1G02145|ALG12|EBS4|SBI2|homolog of asparagine-linked glycosylation 12|EMS-MUTAGENIZED BRI1(BRASSINOSTEROID INSENSITIVE 1) SUPPRESSOR 4
Sesame02924.t1	AT2G27020	AT2G27020	GO:0005634	C	AT1G74030|ENO1|enolase 1|F2P9.10|F2P9_10
Sesame02926.t1	AT3G56940	CRD1	GO:0003674	F	AT1G02145|ALG12|EBS4|SBI2|homolog of asparagine-linked glycosylation 12|EMS-MUTAGENIZED BRI1(BRASSINOSTEROID INSENSITIVE 1) SUPPRESSOR 4
Sesame02927.t1	AT3G56930	PAT4	GO:0005634	C	AT1G74030|ENO1|enolase 1|F2P9.10|F2P9_10
Sesame02929.t1	AT1G73100	SUVH3	GO:0003690	F	AT1G02145|ALG12|EBS4|SBI2|homolog of asparagine-linked glycosylation 12|EMS-MUTAGENIZED BRI1(BRASSINOSTEROID INSENSITIVE 1) SUPPRESSOR 4
Sesame02930.t1	AT3G10740	AT3G10740	GO:0005576	C	AT1G74030|ENO1|enolase 1|F2P9.10|F2P9_10
Sesame02931.t1	AT5G64270	AT5G64270	GO:0000245	P	AT1G80420|ATXRCC1|XRCC1|homolog of X-ray repair cross complementing 1|T21F11.25|T21F11_25
Sesame02932.t1	AT1G71270	POK	GO:0000938	C	AT1G74030|ENO1|enolase 1|F2P9.10|F2P9_10
Sesame02933.t1	AT1G68070	AT1G68070	GO:0006511	P	AT1G80420|ATXRCC1|XRCC1|homolog of X-ray repair cross complementing 1|T21F11.25|T21F11_25
Sesame02934.t1	AT3G56910	PSRP5	GO:0009507	C	AT1G74030|ENO1|enolase 1|F2P9.10|F2P9_10
Sesame02935.t1	AT5G45790	AT5G45790	GO:0003723	F	AT1G02145|ALG12|EBS4|SBI2|homolog of asparagine-linked glycosylation 12|EMS-MUTAGENIZED BRI1(BRASSINOSTEROID INSENSITIVE 1) SUPPRESSOR 4
Sesame02936.t1	AT5G64270	AT5G64270	GO:0000245	P	AT1G80420|ATXRCC1|XRCC1|homolog of X-ray repair cross complementing 1|T21F11.25|T21F11_25
Sesame02937.t1	AT1G72050	AT1G72050	GO:0003700	F	AT1G02145|ALG12|EBS4|SBI2|homolog of asparagine-linked glycosylation 12|EMS-MUTAGENIZED BRI1(BRASSINOSTEROID INSENSITIVE 1) SUPPRESSOR 4
Sesame02938.t1	AT3G56880	AT3G56880	GO:0005516	F	AT1G02145|ALG12|EBS4|SBI2|homolog of asparagine-linked glycosylation 12|EMS-MUTAGENIZED BRI1(BRASSINOSTEROID INSENSITIVE 1) SUPPRESSOR 4
Sesame02939.t1	AT1G22800	AT1G22800	GO:0005576	C	AT1G74030|ENO1|enolase 1|F2P9.10|F2P9_10
Sesame02940.t1	AT3G21220	MKK5	GO:0004674	F	AT1G02145|ALG12|EBS4|SBI2|homolog of asparagine-linked glycosylation 12|EMS-MUTAGENIZED BRI1(BRASSINOSTEROID INSENSITIVE 1) SUPPRESSOR 4
Sesame02941.t1	AT4G11070	WRKY41	GO:0000976	F	AT1G02145|ALG12|EBS4|SBI2|homolog of asparagine-linked glycosylation 12|EMS-MUTAGENIZED BRI1(BRASSINOSTEROID INSENSITIVE 1) SUPPRESSOR 4
Sesame02942.t1	AT3G14460	LRRAC1	GO:0005634	C	AT1G74030|ENO1|enolase 1|F2P9.10|F2P9_10
Sesame02944.t1	AT5G56790	AT5G56790	GO:0004672	F	AT1G02145|ALG12|EBS4|SBI2|homolog of asparagine-linked glycosylation 12|EMS-MUTAGENIZED BRI1(BRASSINOSTEROID INSENSITIVE 1) SUPPRESSOR 4
Sesame02945.t1	AT3G56580	RZF1	GO:0005634	C	AT1G74030|ENO1|enolase 1|F2P9.10|F2P9_10
Sesame02946.t1	AT5G13850	NACA3	GO:0005634	C	AT1G74030|ENO1|enolase 1|F2P9.10|F2P9_10
Sesame02947.t1	AT1G65440	GTB1	GO:0003676	F	AT1G02145|ALG12|EBS4|SBI2|homolog of asparagine-linked glycosylation 12|EMS-MUTAGENIZED BRI1(BRASSINOSTEROID INSENSITIVE 1) SUPPRESSOR 4
Sesame02948.t1	AT3G56590	AT3G56590	GO:0003674	F	AT1G02145|ALG12|EBS4|SBI2|homolog of asparagine-linked glycosylation 12|EMS-MUTAGENIZED BRI1(BRASSINOSTEROID INSENSITIVE 1) SUPPRESSOR 4
Sesame02949.t1	AT2G40850	PI4K GAMMA 1	GO:0004430	F	AT1G02145|ALG12|EBS4|SBI2|homolog of asparagine-linked glycosylation 12|EMS-MUTAGENIZED BRI1(BRASSINOSTEROID INSENSITIVE 1) SUPPRESSOR 4
Sesame02951.t1	AT3G12460	AT3G12460	GO:0003676	F	AT1G02145|ALG12|EBS4|SBI2|homolog of asparagine-linked glycosylation 12|EMS-MUTAGENIZED BRI1(BRASSINOSTEROID INSENSITIVE 1) SUPPRESSOR 4
Sesame02952.t1	AT3G12460	AT3G12460	GO:0003676	F	AT1G02145|ALG12|EBS4|SBI2|homolog of asparagine-linked glycosylation 12|EMS-MUTAGENIZED BRI1(BRASSINOSTEROID INSENSITIVE 1) SUPPRESSOR 4
Sesame02953.t1	AT5G27110	AT5G27110	GO:0003723	F	AT1G02145|ALG12|EBS4|SBI2|homolog of asparagine-linked glycosylation 12|EMS-MUTAGENIZED BRI1(BRASSINOSTEROID INSENSITIVE 1) SUPPRESSOR 4
Sesame02954.t1	AT3G01090	KIN10	GO:0004674	F	AT1G02145|ALG12|EBS4|SBI2|homolog of asparagine-linked glycosylation 12|EMS-MUTAGENIZED BRI1(BRASSINOSTEROID INSENSITIVE 1) SUPPRESSOR 4
Sesame02955.t1	AT1G15780	NRB4	GO:0003713	F	AT1G02145|ALG12|EBS4|SBI2|homolog of asparagine-linked glycosylation 12|EMS-MUTAGENIZED BRI1(BRASSINOSTEROID INSENSITIVE 1) SUPPRESSOR 4
Sesame02956.t1	AT5G57520	ZFP2	GO:0005634	C	AT1G74030|ENO1|enolase 1|F2P9.10|F2P9_10
Sesame02957.t1	AT2G40860	AT2G40860	GO:0004672	F	AT1G02145|ALG12|EBS4|SBI2|homolog of asparagine-linked glycosylation 12|EMS-MUTAGENIZED BRI1(BRASSINOSTEROID INSENSITIVE 1) SUPPRESSOR 4
Sesame02958.t1	AT2G40880	CYSA	GO:0004869	F	AT1G02145|ALG12|EBS4|SBI2|homolog of asparagine-linked glycosylation 12|EMS-MUTAGENIZED BRI1(BRASSINOSTEROID INSENSITIVE 1) SUPPRESSOR 4
Sesame02959.t1	AT5G07050	UMAMIT9	GO:0005886	C	AT1G74030|ENO1|enolase 1|F2P9.10|F2P9_10
Sesame02960.t1	AT1G34540	CYP94D1	GO:0005506	F	AT1G02145|ALG12|EBS4|SBI2|homolog of asparagine-linked glycosylation 12|EMS-MUTAGENIZED BRI1(BRASSINOSTEROID INSENSITIVE 1) SUPPRESSOR 4
Sesame02961.t1	AT1G68570	NPF3.1	GO:0005737	C	AT1G74030|ENO1|enolase 1|F2P9.10|F2P9_10
Sesame02962.t1	AT2G40950	BZIP17	GO:0005634	C	AT1G74030|ENO1|enolase 1|F2P9.10|F2P9_10
Sesame02963.t1	AT3G56680	AT3G56680	GO:0003674	F	AT1G02145|ALG12|EBS4|SBI2|homolog of asparagine-linked glycosylation 12|EMS-MUTAGENIZED BRI1(BRASSINOSTEROID INSENSITIVE 1) SUPPRESSOR 4
Sesame14921.t1	AT4G38890	AtC3H50	GO:0005634	C	AT1G74030|ENO1|enolase 1|F2P9.10|F2P9_10
Sesame14922.t1	AT4G38900	bZIP29	GO:0003700	F	AT1G02145|ALG12|EBS4|SBI2|homolog of asparagine-linked glycosylation 12|EMS-MUTAGENIZED BRI1(BRASSINOSTEROID INSENSITIVE 1) SUPPRESSOR 4
Sesame14923.t1	AT2G21240	BPC4	GO:0003700	F	AT1G02145|ALG12|EBS4|SBI2|homolog of asparagine-linked glycosylation 12|EMS-MUTAGENIZED BRI1(BRASSINOSTEROID INSENSITIVE 1) SUPPRESSOR 4
Sesame14924.t1	AT2G16530	AT2G16530	GO:0003865	F	AT1G02145|ALG12|EBS4|SBI2|homolog of asparagine-linked glycosylation 12|EMS-MUTAGENIZED BRI1(BRASSINOSTEROID INSENSITIVE 1) SUPPRESSOR 4
Sesame14925.t1	AT2G21250	AT2G21250	GO:0004032	F	AT1G02145|ALG12|EBS4|SBI2|homolog of asparagine-linked glycosylation 12|EMS-MUTAGENIZED BRI1(BRASSINOSTEROID INSENSITIVE 1) SUPPRESSOR 4
Sesame14926.t1	AT2G21260	AT2G21260	GO:0004032	F	AT1G02145|ALG12|EBS4|SBI2|homolog of asparagine-linked glycosylation 12|EMS-MUTAGENIZED BRI1(BRASSINOSTEROID INSENSITIVE 1) SUPPRESSOR 4
Sesame14927.t1	AT2G21250	AT2G21250	GO:0004032	F	AT1G02145|ALG12|EBS4|SBI2|homolog of asparagine-linked glycosylation 12|EMS-MUTAGENIZED BRI1(BRASSINOSTEROID INSENSITIVE 1) SUPPRESSOR 4
Sesame14928.t1	AT4G38760	AT4G38760	GO:0005634	C	AT1G74030|ENO1|enolase 1|F2P9.10|F2P9_10
Sesame14929.t1	AT1G11680	CYP51G1	GO:0005506	F	AT1G02145|ALG12|EBS4|SBI2|homolog of asparagine-linked glycosylation 12|EMS-MUTAGENIZED BRI1(BRASSINOSTEROID INSENSITIVE 1) SUPPRESSOR 4
Sesame14930.t1	AT5G15760	PSRP3/2	GO:0003735	F	AT1G02145|ALG12|EBS4|SBI2|homolog of asparagine-linked glycosylation 12|EMS-MUTAGENIZED BRI1(BRASSINOSTEROID INSENSITIVE 1) SUPPRESSOR 4
Sesame14931.t1	AT2G21120	AVI2	GO:0009507	C	AT1G74030|ENO1|enolase 1|F2P9.10|F2P9_10
Sesame14932.t1	AT4G38710	AT4G38710	GO:0003729	F	AT1G02145|ALG12|EBS4|SBI2|homolog of asparagine-linked glycosylation 12|EMS-MUTAGENIZED BRI1(BRASSINOSTEROID INSENSITIVE 1) SUPPRESSOR 4
Sesame14933.t1	AT2G16630	FOCL1	GO:0003674	F	AT1G02145|ALG12|EBS4|SBI2|homolog of asparagine-linked glycosylation 12|EMS-MUTAGENIZED BRI1(BRASSINOSTEROID INSENSITIVE 1) SUPPRESSOR 4
Sesame14934.t1	AT4G34880	AT4G34880	GO:0004040	F	AT1G02145|ALG12|EBS4|SBI2|homolog of asparagine-linked glycosylation 12|EMS-MUTAGENIZED BRI1(BRASSINOSTEROID INSENSITIVE 1) SUPPRESSOR 4
Sesame14935.t1	AT4G34880	AT4G34880	GO:0004040	F	AT1G02145|ALG12|EBS4|SBI2|homolog of asparagine-linked glycosylation 12|EMS-MUTAGENIZED BRI1(BRASSINOSTEROID INSENSITIVE 1) SUPPRESSOR 4
Sesame14936.t1	AT4G34880	AT4G34880	GO:0004040	F	AT1G02145|ALG12|EBS4|SBI2|homolog of asparagine-linked glycosylation 12|EMS-MUTAGENIZED BRI1(BRASSINOSTEROID INSENSITIVE 1) SUPPRESSOR 4
Sesame14937.t1	AT4G38690	AT4G38690	GO:0005576	C	AT1G74030|ENO1|enolase 1|F2P9.10|F2P9_10
Sesame14938.t1	AT2G21070	FIO1	GO:0005634	C	AT1G74030|ENO1|enolase 1|F2P9.10|F2P9_10
Sesame14939.t1	AT2G17880	DJC24	GO:0003674	F	AT1G02145|ALG12|EBS4|SBI2|homolog of asparagine-linked glycosylation 12|EMS-MUTAGENIZED BRI1(BRASSINOSTEROID INSENSITIVE 1) SUPPRESSOR 4
Sesame14940.t1	AT2G21050	LAX2	GO:0003333	P	AT1G80420|ATXRCC1|XRCC1|homolog of X-ray repair cross complementing 1|T21F11.25|T21F11_25
Sesame14942.t1	AT4G38650	AT4G38650	GO:0003674	F	AT1G02145|ALG12|EBS4|SBI2|homolog of asparagine-linked glycosylation 12|EMS-MUTAGENIZED BRI1(BRASSINOSTEROID INSENSITIVE 1) SUPPRESSOR 4
Sesame14943.t1	AT4G34960	CYP21-1	GO:0000413	P	AT1G80420|ATXRCC1|XRCC1|homolog of X-ray repair cross complementing 1|T21F11.25|T21F11_25
Sesame14944.t1	AT4G38640	AT4G38640	GO:0005886	C	AT1G74030|ENO1|enolase 1|F2P9.10|F2P9_10
Sesame14945.t1	AT2G17840	ERD7	GO:0003674	F	AT1G02145|ALG12|EBS4|SBI2|homolog of asparagine-linked glycosylation 12|EMS-MUTAGENIZED BRI1(BRASSINOSTEROID INSENSITIVE 1) SUPPRESSOR 4
Sesame14946.t1	AT4G38620	MYB4	GO:0000987	F	AT1G02145|ALG12|EBS4|SBI2|homolog of asparagine-linked glycosylation 12|EMS-MUTAGENIZED BRI1(BRASSINOSTEROID INSENSITIVE 1) SUPPRESSOR 4
Sesame14947.t1	AT4G35000	APX3	GO:0000302	P	AT1G80420|ATXRCC1|XRCC1|homolog of X-ray repair cross complementing 1|T21F11.25|T21F11_25
Sesame14948.t1	AT2G20990	SYTA	GO:0005783	C	AT1G74030|ENO1|enolase 1|F2P9.10|F2P9_10
Sesame14949.t1	AT4G38600	KAK	GO:0000209	P	AT1G80420|ATXRCC1|XRCC1|homolog of X-ray repair cross complementing 1|T21F11.25|T21F11_25
Sesame14950.t1	AT2G16730	BGAL13	GO:0004565	F	AT1G02145|ALG12|EBS4|SBI2|homolog of asparagine-linked glycosylation 12|EMS-MUTAGENIZED BRI1(BRASSINOSTEROID INSENSITIVE 1) SUPPRESSOR 4
Sesame14951.t1	AT2G20980	MCM10	GO:0003688	F	AT1G02145|ALG12|EBS4|SBI2|homolog of asparagine-linked glycosylation 12|EMS-MUTAGENIZED BRI1(BRASSINOSTEROID INSENSITIVE 1) SUPPRESSOR 4
Sesame14952.t1	AT2G16750	AT2G16750	GO:0003674	F	AT1G02145|ALG12|EBS4|SBI2|homolog of asparagine-linked glycosylation 12|EMS-MUTAGENIZED BRI1(BRASSINOSTEROID INSENSITIVE 1) SUPPRESSOR 4
Sesame14953.t1	AT4G35040	bZIP19	GO:0000978	F	AT1G02145|ALG12|EBS4|SBI2|homolog of asparagine-linked glycosylation 12|EMS-MUTAGENIZED BRI1(BRASSINOSTEROID INSENSITIVE 1) SUPPRESSOR 4
Sesame14954.t1	AT2G16780	MSI2	GO:0005634	C	AT1G74030|ENO1|enolase 1|F2P9.10|F2P9_10
Sesame14955.t1	AT1G58440	XF1	GO:0004506	F	AT1G02145|ALG12|EBS4|SBI2|homolog of asparagine-linked glycosylation 12|EMS-MUTAGENIZED BRI1(BRASSINOSTEROID INSENSITIVE 1) SUPPRESSOR 4
Sesame14956.t1	AT4G35070	AT4G35070	GO:0004842	F	AT1G02145|ALG12|EBS4|SBI2|homolog of asparagine-linked glycosylation 12|EMS-MUTAGENIZED BRI1(BRASSINOSTEROID INSENSITIVE 1) SUPPRESSOR 4
Sesame14957.t1	AT2G16800	CGF2	GO:0003674	F	AT1G02145|ALG12|EBS4|SBI2|homolog of asparagine-linked glycosylation 12|EMS-MUTAGENIZED BRI1(BRASSINOSTEROID INSENSITIVE 1) SUPPRESSOR 4
Sesame14958.t1	AT1G20140	SK4	GO:0005634	C	AT1G74030|ENO1|enolase 1|F2P9.10|F2P9_10
Sesame14959.t1	AT5G47900	AT5G47900	GO:0003674	F	AT1G02145|ALG12|EBS4|SBI2|homolog of asparagine-linked glycosylation 12|EMS-MUTAGENIZED BRI1(BRASSINOSTEROID INSENSITIVE 1) SUPPRESSOR 4
Sesame14960.t1	AT4G35100	PIP3	GO:0005886	C	AT1G74030|ENO1|enolase 1|F2P9.10|F2P9_10
Sesame14961.t1	AT2G16860	AtSYF2	GO:0000974	C	AT1G74030|ENO1|enolase 1|F2P9.10|F2P9_10
Sesame14962.t1	AT2G16920	UBC23	GO:0005634	C	AT1G74030|ENO1|enolase 1|F2P9.10|F2P9_10
Sesame14963.t1	AT2G20930	tTRAPPC2(L)	GO:0003674	F	AT1G02145|ALG12|EBS4|SBI2|homolog of asparagine-linked glycosylation 12|EMS-MUTAGENIZED BRI1(BRASSINOSTEROID INSENSITIVE 1) SUPPRESSOR 4
Sesame14964.t1	AT4G38540	AT4G38540	GO:0004497	F	AT1G02145|ALG12|EBS4|SBI2|homolog of asparagine-linked glycosylation 12|EMS-MUTAGENIZED BRI1(BRASSINOSTEROID INSENSITIVE 1) SUPPRESSOR 4
Sesame14965.t1	AT2G16940	CC1	GO:0003674	F	AT1G02145|ALG12|EBS4|SBI2|homolog of asparagine-linked glycosylation 12|EMS-MUTAGENIZED BRI1(BRASSINOSTEROID INSENSITIVE 1) SUPPRESSOR 4
Sesame14966.t1	AT1G34360	AtINFC-1	GO:0003743	F	AT1G02145|ALG12|EBS4|SBI2|homolog of asparagine-linked glycosylation 12|EMS-MUTAGENIZED BRI1(BRASSINOSTEROID INSENSITIVE 1) SUPPRESSOR 4
Sesame14967.t1	AT4G24470	ZIM	GO:0005634	C	AT1G74030|ENO1|enolase 1|F2P9.10|F2P9_10
Sesame14968.t1	AT3G51370	PP2C.D6	GO:0004722	F	AT1G02145|ALG12|EBS4|SBI2|homolog of asparagine-linked glycosylation 12|EMS-MUTAGENIZED BRI1(BRASSINOSTEROID INSENSITIVE 1) SUPPRESSOR 4
Sesame14969.t1	AT2G27090	AT2G27090	GO:0003674	F	AT1G02145|ALG12|EBS4|SBI2|homolog of asparagine-linked glycosylation 12|EMS-MUTAGENIZED BRI1(BRASSINOSTEROID INSENSITIVE 1) SUPPRESSOR 4
Sesame14970.t1	AT2G20920	AT2G20920	GO:0003674	F	AT1G02145|ALG12|EBS4|SBI2|homolog of asparagine-linked glycosylation 12|EMS-MUTAGENIZED BRI1(BRASSINOSTEROID INSENSITIVE 1) SUPPRESSOR 4
Sesame14971.t1	AT4G14210	PDS3	GO:0009507	C	AT1G74030|ENO1|enolase 1|F2P9.10|F2P9_10
Sesame14972.t1	AT1G76030	VAB1	GO:0005524	F	AT1G02145|ALG12|EBS4|SBI2|homolog of asparagine-linked glycosylation 12|EMS-MUTAGENIZED BRI1(BRASSINOSTEROID INSENSITIVE 1) SUPPRESSOR 4
Sesame14973.t1	AT4G38500	AT4G38500	GO:0005739	C	AT1G74030|ENO1|enolase 1|F2P9.10|F2P9_10
Sesame14974.t1	AT3G54930	AT3G54930	GO:0000159	C	AT1G74030|ENO1|enolase 1|F2P9.10|F2P9_10
Sesame14975.t1	AT1G31830	PUT2	GO:0005886	C	AT1G74030|ENO1|enolase 1|F2P9.10|F2P9_10
Sesame14976.t1	AT3G52520	AT3G52520	GO:0003674	F	AT1G02145|ALG12|EBS4|SBI2|homolog of asparagine-linked glycosylation 12|EMS-MUTAGENIZED BRI1(BRASSINOSTEROID INSENSITIVE 1) SUPPRESSOR 4
Sesame14977.t1	AT4G35130	AT4G35130	GO:0003723	F	AT1G02145|ALG12|EBS4|SBI2|homolog of asparagine-linked glycosylation 12|EMS-MUTAGENIZED BRI1(BRASSINOSTEROID INSENSITIVE 1) SUPPRESSOR 4
Sesame14978.t1	AT1G76080	CDSP32	GO:0009507	C	AT1G74030|ENO1|enolase 1|F2P9.10|F2P9_10
Sesame14979.t1	AT1G20330	SMT2	GO:0016126	P	AT1G80420|ATXRCC1|XRCC1|homolog of X-ray repair cross complementing 1|T21F11.25|T21F11_25
Sesame14980.t1	AT5G42210	AT5G42210	GO:0005575	C	AT1G74030|ENO1|enolase 1|F2P9.10|F2P9_10
Sesame14981.t1	AT5G42210	AT5G42210	GO:0005575	C	AT1G74030|ENO1|enolase 1|F2P9.10|F2P9_10
Sesame14982.t1	AT4G35140	AT4G35140	GO:0003674	F	AT1G02145|ALG12|EBS4|SBI2|homolog of asparagine-linked glycosylation 12|EMS-MUTAGENIZED BRI1(BRASSINOSTEROID INSENSITIVE 1) SUPPRESSOR 4
Sesame14983.t1	AT2G17033	AT2G17033	GO:0003729	F	AT1G02145|ALG12|EBS4|SBI2|homolog of asparagine-linked glycosylation 12|EMS-MUTAGENIZED BRI1(BRASSINOSTEROID INSENSITIVE 1) SUPPRESSOR 4
Sesame14984.t1	AT5G40820	ATR-2	GO:0000077	P	AT1G80420|ATXRCC1|XRCC1|homolog of X-ray repair cross complementing 1|T21F11.25|T21F11_25
Sesame14985.t1	AT2G17010	MSL8	GO:0005634	C	AT1G74030|ENO1|enolase 1|F2P9.10|F2P9_10
Sesame14986.t1	AT4G38470	STY46	GO:0004672	F	AT1G02145|ALG12|EBS4|SBI2|homolog of asparagine-linked glycosylation 12|EMS-MUTAGENIZED BRI1(BRASSINOSTEROID INSENSITIVE 1) SUPPRESSOR 4
Sesame14987.t1	AT2G17020	AT2G17020	GO:0005634	C	AT1G74030|ENO1|enolase 1|F2P9.10|F2P9_10
Sesame14988.t1	AT4G38440	IYO	GO:0005634	C	AT1G74030|ENO1|enolase 1|F2P9.10|F2P9_10
Sesame13520.t1	AT1G05020	AP180	GO:0000149	F	AT1G02145|ALG12|EBS4|SBI2|homolog of asparagine-linked glycosylation 12|EMS-MUTAGENIZED BRI1(BRASSINOSTEROID INSENSITIVE 1) SUPPRESSOR 4
Sesame13521.t1	AT1G14350	FLP	GO:0000978	F	AT1G02145|ALG12|EBS4|SBI2|homolog of asparagine-linked glycosylation 12|EMS-MUTAGENIZED BRI1(BRASSINOSTEROID INSENSITIVE 1) SUPPRESSOR 4
Sesame13522.t1	AT1G14360	UTR3	GO:0000139	C	AT1G74030|ENO1|enolase 1|F2P9.10|F2P9_10
Sesame13523.t1	AT2G02800	APK2B	GO:0004674	F	AT1G02145|ALG12|EBS4|SBI2|homolog of asparagine-linked glycosylation 12|EMS-MUTAGENIZED BRI1(BRASSINOSTEROID INSENSITIVE 1) SUPPRESSOR 4
Sesame13526.t1	AT1G14380	IQD28	GO:0003674	F	AT1G02145|ALG12|EBS4|SBI2|homolog of asparagine-linked glycosylation 12|EMS-MUTAGENIZED BRI1(BRASSINOSTEROID INSENSITIVE 1) SUPPRESSOR 4
Sesame13528.t1	AT1G14390	AT1G14390	GO:0004672	F	AT1G02145|ALG12|EBS4|SBI2|homolog of asparagine-linked glycosylation 12|EMS-MUTAGENIZED BRI1(BRASSINOSTEROID INSENSITIVE 1) SUPPRESSOR 4
Sesame13529.t1	AT2G02750	AT2G02750	GO:0003723	F	AT1G02145|ALG12|EBS4|SBI2|homolog of asparagine-linked glycosylation 12|EMS-MUTAGENIZED BRI1(BRASSINOSTEROID INSENSITIVE 1) SUPPRESSOR 4
Sesame13530.t1	AT5G15130	WRKY72	GO:0003700	F	AT1G02145|ALG12|EBS4|SBI2|homolog of asparagine-linked glycosylation 12|EMS-MUTAGENIZED BRI1(BRASSINOSTEROID INSENSITIVE 1) SUPPRESSOR 4
Sesame13531.t1	AT1G14410	WHY1	GO:0006355	P	AT1G80420|ATXRCC1|XRCC1|homolog of X-ray repair cross complementing 1|T21F11.25|T21F11_25
Sesame13532.t1	AT5G20220	AT5G20220	GO:0003676	F	AT1G02145|ALG12|EBS4|SBI2|homolog of asparagine-linked glycosylation 12|EMS-MUTAGENIZED BRI1(BRASSINOSTEROID INSENSITIVE 1) SUPPRESSOR 4
Sesame13533.t1	AT2G02720	ATPLL9	GO:0005576	C	AT1G74030|ENO1|enolase 1|F2P9.10|F2P9_10
Sesame13534.t1	AT2G02720	ATPLL9	GO:0005576	C	AT1G74030|ENO1|enolase 1|F2P9.10|F2P9_10
Sesame13535.t1	AT5G59190	AT5G59190	GO:0004252	F	AT1G02145|ALG12|EBS4|SBI2|homolog of asparagine-linked glycosylation 12|EMS-MUTAGENIZED BRI1(BRASSINOSTEROID INSENSITIVE 1) SUPPRESSOR 4
Sesame13536.t1	AT3G07790	AT3G07790	GO:0003674	F	AT1G02145|ALG12|EBS4|SBI2|homolog of asparagine-linked glycosylation 12|EMS-MUTAGENIZED BRI1(BRASSINOSTEROID INSENSITIVE 1) SUPPRESSOR 4
Sesame13537.t1	AT5G59190	AT5G59190	GO:0004252	F	AT1G02145|ALG12|EBS4|SBI2|homolog of asparagine-linked glycosylation 12|EMS-MUTAGENIZED BRI1(BRASSINOSTEROID INSENSITIVE 1) SUPPRESSOR 4
Sesame13538.t1	AT3G46850	AT3G46850	GO:0004252	F	AT1G02145|ALG12|EBS4|SBI2|homolog of asparagine-linked glycosylation 12|EMS-MUTAGENIZED BRI1(BRASSINOSTEROID INSENSITIVE 1) SUPPRESSOR 4
Sesame13539.t1	AT5G59100	AT5G59100	GO:0004252	F	AT1G02145|ALG12|EBS4|SBI2|homolog of asparagine-linked glycosylation 12|EMS-MUTAGENIZED BRI1(BRASSINOSTEROID INSENSITIVE 1) SUPPRESSOR 4
Sesame13540.t1	AT1G69830	AMY3	GO:0004556	F	AT1G02145|ALG12|EBS4|SBI2|homolog of asparagine-linked glycosylation 12|EMS-MUTAGENIZED BRI1(BRASSINOSTEROID INSENSITIVE 1) SUPPRESSOR 4
Sesame13541.t1	AT5G15090	VDAC3	GO:0005739	C	AT1G74030|ENO1|enolase 1|F2P9.10|F2P9_10
Sesame13542.t1	AT1G07040	AT1G07040	GO:0003674	F	AT1G02145|ALG12|EBS4|SBI2|homolog of asparagine-linked glycosylation 12|EMS-MUTAGENIZED BRI1(BRASSINOSTEROID INSENSITIVE 1) SUPPRESSOR 4
Sesame13543.t1	AT3G17900	TRIPP	GO:0003674	F	AT1G02145|ALG12|EBS4|SBI2|homolog of asparagine-linked glycosylation 12|EMS-MUTAGENIZED BRI1(BRASSINOSTEROID INSENSITIVE 1) SUPPRESSOR 4
Sesame13544.t1	AT4G38550	AT4G38550	GO:0003674	F	AT1G02145|ALG12|EBS4|SBI2|homolog of asparagine-linked glycosylation 12|EMS-MUTAGENIZED BRI1(BRASSINOSTEROID INSENSITIVE 1) SUPPRESSOR 4
Sesame13545.t1	AT2G02710	PLPB	GO:0003674	F	AT1G02145|ALG12|EBS4|SBI2|homolog of asparagine-linked glycosylation 12|EMS-MUTAGENIZED BRI1(BRASSINOSTEROID INSENSITIVE 1) SUPPRESSOR 4
Sesame13546.t1	AT1G69850	NPF4.6	GO:0005634	C	AT1G74030|ENO1|enolase 1|F2P9.10|F2P9_10
Sesame13547.t1	AT3G01470	HB-1	GO:0000981	F	AT1G02145|ALG12|EBS4|SBI2|homolog of asparagine-linked glycosylation 12|EMS-MUTAGENIZED BRI1(BRASSINOSTEROID INSENSITIVE 1) SUPPRESSOR 4
Sesame13548.t1	AT2G02590	AT2G02590	GO:0003674	F	AT1G02145|ALG12|EBS4|SBI2|homolog of asparagine-linked glycosylation 12|EMS-MUTAGENIZED BRI1(BRASSINOSTEROID INSENSITIVE 1) SUPPRESSOR 4
Sesame13549.t1	AT1G27060	SAB1	GO:0003674	F	AT1G02145|ALG12|EBS4|SBI2|homolog of asparagine-linked glycosylation 12|EMS-MUTAGENIZED BRI1(BRASSINOSTEROID INSENSITIVE 1) SUPPRESSOR 4
Sesame13550.t1	AT1G27070	PTST2	GO:0009507	C	AT1G74030|ENO1|enolase 1|F2P9.10|F2P9_10
Sesame13551.t1	AT1G69870	NPF2.13	GO:0005886	C	AT1G74030|ENO1|enolase 1|F2P9.10|F2P9_10
Sesame13552.t1	AT2G38280	FAC1	GO:0003876	F	AT1G02145|ALG12|EBS4|SBI2|homolog of asparagine-linked glycosylation 12|EMS-MUTAGENIZED BRI1(BRASSINOSTEROID INSENSITIVE 1) SUPPRESSOR 4
Sesame13553.t1	AT1G27090	AT1G27090	GO:0008150	P	AT1G80420|ATXRCC1|XRCC1|homolog of X-ray repair cross complementing 1|T21F11.25|T21F11_25
Sesame13554.t1	AT5G39950	TRX2	GO:0009507	C	AT1G74030|ENO1|enolase 1|F2P9.10|F2P9_10
Sesame13555.t1	AT1G10350	AT1G10350	GO:0005737	C	AT1G74030|ENO1|enolase 1|F2P9.10|F2P9_10
Sesame13557.t1	AT1G59720	CRR28	GO:0005739	C	AT1G74030|ENO1|enolase 1|F2P9.10|F2P9_10
Sesame13558.t1	AT1G59710	AT1G59710	GO:0003674	F	AT1G02145|ALG12|EBS4|SBI2|homolog of asparagine-linked glycosylation 12|EMS-MUTAGENIZED BRI1(BRASSINOSTEROID INSENSITIVE 1) SUPPRESSOR 4
Sesame13559.t1	AT1G69910	AT1G69910	GO:0004674	F	AT1G02145|ALG12|EBS4|SBI2|homolog of asparagine-linked glycosylation 12|EMS-MUTAGENIZED BRI1(BRASSINOSTEROID INSENSITIVE 1) SUPPRESSOR 4
Sesame13560.t1	AT1G27150	AT1G27150	GO:0003674	F	AT1G02145|ALG12|EBS4|SBI2|homolog of asparagine-linked glycosylation 12|EMS-MUTAGENIZED BRI1(BRASSINOSTEROID INSENSITIVE 1) SUPPRESSOR 4
Sesame14739.t1	AT5G42900	COR27	GO:0005634	C	AT1G74030|ENO1|enolase 1|F2P9.10|F2P9_10
Sesame14740.t1	AT3G19280	FUT11	GO:0005794	C	AT1G74030|ENO1|enolase 1|F2P9.10|F2P9_10
Sesame14741.t1	AT2G15620	NIR1	GO:0009507	C	AT1G74030|ENO1|enolase 1|F2P9.10|F2P9_10
Sesame14742.t1	AT3G19270	AT3G19270	GO:0005506	F	AT1G02145|ALG12|EBS4|SBI2|homolog of asparagine-linked glycosylation 12|EMS-MUTAGENIZED BRI1(BRASSINOSTEROID INSENSITIVE 1) SUPPRESSOR 4
Sesame14743.t1	AT3G19260	LOH2	GO:0005634	C	AT1G74030|ENO1|enolase 1|F2P9.10|F2P9_10
Sesame14744.t1	AT4G34410	RRTF1	GO:0005634	C	AT1G74030|ENO1|enolase 1|F2P9.10|F2P9_10
Sesame14745.t1	AT3G19240	DEM2	GO:0005634	C	AT1G74030|ENO1|enolase 1|F2P9.10|F2P9_10
Sesame14746.t1	AT3G19230	LLR4	GO:0003674	F	AT1G02145|ALG12|EBS4|SBI2|homolog of asparagine-linked glycosylation 12|EMS-MUTAGENIZED BRI1(BRASSINOSTEROID INSENSITIVE 1) SUPPRESSOR 4
Sesame14747.t1	AT3G19220	SCO2	GO:0009507	C	AT1G74030|ENO1|enolase 1|F2P9.10|F2P9_10
Sesame14748.t1	AT2G15690	DYW2	GO:0003723	F	AT1G02145|ALG12|EBS4|SBI2|homolog of asparagine-linked glycosylation 12|EMS-MUTAGENIZED BRI1(BRASSINOSTEROID INSENSITIVE 1) SUPPRESSOR 4
Sesame14749.t1	AT3G19210	RAD54	GO:0005634	C	AT1G74030|ENO1|enolase 1|F2P9.10|F2P9_10
Sesame14750.t1	AT4G34419	AT4G34419	GO:0003674	F	AT1G02145|ALG12|EBS4|SBI2|homolog of asparagine-linked glycosylation 12|EMS-MUTAGENIZED BRI1(BRASSINOSTEROID INSENSITIVE 1) SUPPRESSOR 4
Sesame14751.t1	AT3G19190	AT3G19190	GO:0000045	P	AT1G80420|ATXRCC1|XRCC1|homolog of X-ray repair cross complementing 1|T21F11.25|T21F11_25
Sesame14752.t1	AT3G19190	AT3G19190	GO:0000045	P	AT1G80420|ATXRCC1|XRCC1|homolog of X-ray repair cross complementing 1|T21F11.25|T21F11_25
Sesame14753.t1	AT1G49670	NQR	GO:0005737	C	AT1G74030|ENO1|enolase 1|F2P9.10|F2P9_10
Sesame14754.t1	AT3G19184	REM1	GO:0003674	F	AT1G02145|ALG12|EBS4|SBI2|homolog of asparagine-linked glycosylation 12|EMS-MUTAGENIZED BRI1(BRASSINOSTEROID INSENSITIVE 1) SUPPRESSOR 4
Sesame14755.t1	AT3G19184	REM1	GO:0003674	F	AT1G02145|ALG12|EBS4|SBI2|homolog of asparagine-linked glycosylation 12|EMS-MUTAGENIZED BRI1(BRASSINOSTEROID INSENSITIVE 1) SUPPRESSOR 4
Sesame14756.t1	AT1G49630	PREP2	GO:0004222	F	AT1G02145|ALG12|EBS4|SBI2|homolog of asparagine-linked glycosylation 12|EMS-MUTAGENIZED BRI1(BRASSINOSTEROID INSENSITIVE 1) SUPPRESSOR 4
Sesame14757.t1	AT1G49620	AT1G49620	GO:0004861	F	AT1G02145|ALG12|EBS4|SBI2|homolog of asparagine-linked glycosylation 12|EMS-MUTAGENIZED BRI1(BRASSINOSTEROID INSENSITIVE 1) SUPPRESSOR 4
Sesame14758.t1	AT2G15695	AT2G15695	GO:0003674	F	AT1G02145|ALG12|EBS4|SBI2|homolog of asparagine-linked glycosylation 12|EMS-MUTAGENIZED BRI1(BRASSINOSTEROID INSENSITIVE 1) SUPPRESSOR 4
Sesame14759.t1	AT3G19184	REM1	GO:0003674	F	AT1G02145|ALG12|EBS4|SBI2|homolog of asparagine-linked glycosylation 12|EMS-MUTAGENIZED BRI1(BRASSINOSTEROID INSENSITIVE 1) SUPPRESSOR 4
Sesame14760.t1	AT2G15730	AT2G15730	GO:0003674	F	AT1G02145|ALG12|EBS4|SBI2|homolog of asparagine-linked glycosylation 12|EMS-MUTAGENIZED BRI1(BRASSINOSTEROID INSENSITIVE 1) SUPPRESSOR 4
Sesame14761.t1	AT3G19130	RBP47B	GO:0003729	F	AT1G02145|ALG12|EBS4|SBI2|homolog of asparagine-linked glycosylation 12|EMS-MUTAGENIZED BRI1(BRASSINOSTEROID INSENSITIVE 1) SUPPRESSOR 4
Sesame14762.t1	AT2G15760	AT2G15760	GO:0005634	C	AT1G74030|ENO1|enolase 1|F2P9.10|F2P9_10
Sesame14763.t1	AT1G49590	ZOP1	GO:0000398	P	AT1G80420|ATXRCC1|XRCC1|homolog of X-ray repair cross complementing 1|T21F11.25|T21F11_25
Sesame14764.t1	AT3G19120	AT3G19120	GO:0005575	C	AT1G74030|ENO1|enolase 1|F2P9.10|F2P9_10
Sesame14765.t1	AT3G50530	CRK	GO:0004674	F	AT1G02145|ALG12|EBS4|SBI2|homolog of asparagine-linked glycosylation 12|EMS-MUTAGENIZED BRI1(BRASSINOSTEROID INSENSITIVE 1) SUPPRESSOR 4
Sesame14767.t1	AT2G15780	AT2G15780	GO:0005576	C	AT1G74030|ENO1|enolase 1|F2P9.10|F2P9_10
Sesame14768.t1	AT4G33945	AT4G33945	GO:0005634	C	AT1G74030|ENO1|enolase 1|F2P9.10|F2P9_10
Sesame14769.t1	AT2G26520	AT2G26520	GO:0003674	F	AT1G02145|ALG12|EBS4|SBI2|homolog of asparagine-linked glycosylation 12|EMS-MUTAGENIZED BRI1(BRASSINOSTEROID INSENSITIVE 1) SUPPRESSOR 4
Sesame14770.t1	AT1G49570	IRR1	GO:0005576	C	AT1G74030|ENO1|enolase 1|F2P9.10|F2P9_10
Sesame14771.t1	AT3G19090	AT3G19090	GO:0003729	F	AT1G02145|ALG12|EBS4|SBI2|homolog of asparagine-linked glycosylation 12|EMS-MUTAGENIZED BRI1(BRASSINOSTEROID INSENSITIVE 1) SUPPRESSOR 4
Sesame14772.t1	AT1G49560	HHO6	GO:0003700	F	AT1G02145|ALG12|EBS4|SBI2|homolog of asparagine-linked glycosylation 12|EMS-MUTAGENIZED BRI1(BRASSINOSTEROID INSENSITIVE 1) SUPPRESSOR 4
Sesame14773.t1	AT2G15820	OTP51	GO:0000373	P	AT1G80420|ATXRCC1|XRCC1|homolog of X-ray repair cross complementing 1|T21F11.25|T21F11_25
Sesame14774.t1	AT2G15820	OTP51	GO:0000373	P	AT1G80420|ATXRCC1|XRCC1|homolog of X-ray repair cross complementing 1|T21F11.25|T21F11_25
Sesame14775.t1	AT4G33950	OST1	GO:0004674	F	AT1G02145|ALG12|EBS4|SBI2|homolog of asparagine-linked glycosylation 12|EMS-MUTAGENIZED BRI1(BRASSINOSTEROID INSENSITIVE 1) SUPPRESSOR 4
Sesame14776.t1	AT2G19940	AT2G19940	GO:0003942	F	AT1G02145|ALG12|EBS4|SBI2|homolog of asparagine-linked glycosylation 12|EMS-MUTAGENIZED BRI1(BRASSINOSTEROID INSENSITIVE 1) SUPPRESSOR 4
Sesame14777.t1	AT3G19050	POK2	GO:0003777	F	AT1G02145|ALG12|EBS4|SBI2|homolog of asparagine-linked glycosylation 12|EMS-MUTAGENIZED BRI1(BRASSINOSTEROID INSENSITIVE 1) SUPPRESSOR 4
Sesame14778.t1	AT3G19050	POK2	GO:0003777	F	AT1G02145|ALG12|EBS4|SBI2|homolog of asparagine-linked glycosylation 12|EMS-MUTAGENIZED BRI1(BRASSINOSTEROID INSENSITIVE 1) SUPPRESSOR 4
Sesame14779.t1	AT3G19000	AT3G19000	GO:0003674	F	AT1G02145|ALG12|EBS4|SBI2|homolog of asparagine-linked glycosylation 12|EMS-MUTAGENIZED BRI1(BRASSINOSTEROID INSENSITIVE 1) SUPPRESSOR 4
Sesame14780.t1	AT3G19000	AT3G19000	GO:0003674	F	AT1G02145|ALG12|EBS4|SBI2|homolog of asparagine-linked glycosylation 12|EMS-MUTAGENIZED BRI1(BRASSINOSTEROID INSENSITIVE 1) SUPPRESSOR 4
Sesame14781.t1	AT4G13970	AT4G13970	GO:0005634	C	AT1G74030|ENO1|enolase 1|F2P9.10|F2P9_10
Sesame14782.t1	AT2G15860	AT2G15860	GO:0003674	F	AT1G02145|ALG12|EBS4|SBI2|homolog of asparagine-linked glycosylation 12|EMS-MUTAGENIZED BRI1(BRASSINOSTEROID INSENSITIVE 1) SUPPRESSOR 4
Sesame14783.t1	AT4G33970	LRX11	GO:0005634	C	AT1G74030|ENO1|enolase 1|F2P9.10|F2P9_10
Sesame14785.t1	AT2G15890	MEE14	GO:0005634	C	AT1G74030|ENO1|enolase 1|F2P9.10|F2P9_10
Sesame14786.t1	AT2G15900	SNX4	GO:0005575	C	AT1G74030|ENO1|enolase 1|F2P9.10|F2P9_10
Sesame14787.t1	AT3G44150	AT3G44150	GO:0005576	C	AT1G74030|ENO1|enolase 1|F2P9.10|F2P9_10
Sesame14788.t1	AT4G31650	AT4G31650	GO:0003674	F	AT1G02145|ALG12|EBS4|SBI2|homolog of asparagine-linked glycosylation 12|EMS-MUTAGENIZED BRI1(BRASSINOSTEROID INSENSITIVE 1) SUPPRESSOR 4
Sesame14789.t1	AT2G26500	PetM	GO:0003674	F	AT1G02145|ALG12|EBS4|SBI2|homolog of asparagine-linked glycosylation 12|EMS-MUTAGENIZED BRI1(BRASSINOSTEROID INSENSITIVE 1) SUPPRESSOR 4
Sesame14790.t1	AT5G67540	GH43A	GO:0005634	C	AT1G74030|ENO1|enolase 1|F2P9.10|F2P9_10
Sesame14791.t1	AT1G50030	TOR	GO:0004674	F	AT1G02145|ALG12|EBS4|SBI2|homolog of asparagine-linked glycosylation 12|EMS-MUTAGENIZED BRI1(BRASSINOSTEROID INSENSITIVE 1) SUPPRESSOR 4
Sesame14792.t1	AT2G23460	XLG1	GO:0001664	F	AT1G02145|ALG12|EBS4|SBI2|homolog of asparagine-linked glycosylation 12|EMS-MUTAGENIZED BRI1(BRASSINOSTEROID INSENSITIVE 1) SUPPRESSOR 4
Sesame14793.t1	AT3G18950	AIW1	GO:0003674	F	AT1G02145|ALG12|EBS4|SBI2|homolog of asparagine-linked glycosylation 12|EMS-MUTAGENIZED BRI1(BRASSINOSTEROID INSENSITIVE 1) SUPPRESSOR 4
Sesame14794.t1	AT5G42650	AOS	GO:0004497	F	AT1G02145|ALG12|EBS4|SBI2|homolog of asparagine-linked glycosylation 12|EMS-MUTAGENIZED BRI1(BRASSINOSTEROID INSENSITIVE 1) SUPPRESSOR 4
Sesame14795.t1	AT3G50830	COR413-PM2	GO:0003674	F	AT1G02145|ALG12|EBS4|SBI2|homolog of asparagine-linked glycosylation 12|EMS-MUTAGENIZED BRI1(BRASSINOSTEROID INSENSITIVE 1) SUPPRESSOR 4
Sesame14796.t1	AT1G49430	LACS2	GO:0004467	F	AT1G02145|ALG12|EBS4|SBI2|homolog of asparagine-linked glycosylation 12|EMS-MUTAGENIZED BRI1(BRASSINOSTEROID INSENSITIVE 1) SUPPRESSOR 4
Sesame14797.t1	AT3G18930	ATL65	GO:0003674	F	AT1G02145|ALG12|EBS4|SBI2|homolog of asparagine-linked glycosylation 12|EMS-MUTAGENIZED BRI1(BRASSINOSTEROID INSENSITIVE 1) SUPPRESSOR 4
Sesame14798.t1	AT2G16050	AT2G16050	GO:0003674	F	AT1G02145|ALG12|EBS4|SBI2|homolog of asparagine-linked glycosylation 12|EMS-MUTAGENIZED BRI1(BRASSINOSTEROID INSENSITIVE 1) SUPPRESSOR 4
Sesame14799.t1	AT2G16060	HB1	GO:0005737	C	AT1G74030|ENO1|enolase 1|F2P9.10|F2P9_10
Sesame14800.t1	AT2G16070	PDV2	GO:0005739	C	AT1G74030|ENO1|enolase 1|F2P9.10|F2P9_10
Sesame14801.t1	AT5G66600	AT5G66600	GO:0003674	F	AT1G02145|ALG12|EBS4|SBI2|homolog of asparagine-linked glycosylation 12|EMS-MUTAGENIZED BRI1(BRASSINOSTEROID INSENSITIVE 1) SUPPRESSOR 4
Sesame14802.t1	AT4G34370	ARI1	GO:0000151	C	AT1G74030|ENO1|enolase 1|F2P9.10|F2P9_10
Sesame14803.t1	AT3G18890	Tic62	GO:0003674	F	AT1G02145|ALG12|EBS4|SBI2|homolog of asparagine-linked glycosylation 12|EMS-MUTAGENIZED BRI1(BRASSINOSTEROID INSENSITIVE 1) SUPPRESSOR 4
Sesame14804.t1	AT4G34350	HDR	GO:0019288	P	AT1G80420|ATXRCC1|XRCC1|homolog of X-ray repair cross complementing 1|T21F11.25|T21F11_25
Sesame14805.t1	AT3G21690	AT3G21690	GO:0009507	C	AT1G74030|ENO1|enolase 1|F2P9.10|F2P9_10
Sesame14806.t1	AT1G49380	AT1G49380	GO:0003674	F	AT1G02145|ALG12|EBS4|SBI2|homolog of asparagine-linked glycosylation 12|EMS-MUTAGENIZED BRI1(BRASSINOSTEROID INSENSITIVE 1) SUPPRESSOR 4
Sesame14807.t1	AT2G23780	AT2G23780	GO:0005634	C	AT1G74030|ENO1|enolase 1|F2P9.10|F2P9_10
Sesame14808.t1	AT3G18860	AT3G18860	GO:0005634	C	AT1G74030|ENO1|enolase 1|F2P9.10|F2P9_10

## Sheet: Table S2
Table S. Trait related genes
Sesame_ID	Gene_ID	gene_symbol
Sesame01336.t1	AT5G06100	MYB33
Sesame01368.t1	AT5G24910	CYP714A1
Sesame01379.t1	AT2G44670	FLZ3
Sesame01385.t1	AT5G46970	AT5G46970
Sesame02930.t1	AT3G10740	AT3G10740
Sesame02938.t1	AT3G56880	VQ24
Sesame02940.t1	AT3G21220	MKK5
Sesame02945.t1	AT3G56580	RZF1
Sesame02956.t1	AT5G57520	ZFP2
Sesame02958.t1	AT2G40880	CYSA
Sesame14926.t1	AT2G21260	AT2G21260
Sesame14945.t1	AT2G17840	ERD7
Sesame14947.t1	AT4G35000	APX3
Sesame14978.t1	AT1G76080	CDSP32
Sesame13526.t1	AT1G14380	IQD28
Sesame13533.t1	AT2G02720	PLL2
Sesame13539.t1	AT5G59100	AT5G59100
Sesame13549.t1	AT1G27060	SAB1
Sesame14739.t1	AT5G42900	COR27
Sesame14742.t1	AT3G19270	AT3G19270
Sesame14744.t1	AT4G34410	RRTF1
Sesame14751.t1	AT3G19190	AT3G19190
Sesame14753.t1	AT1G49670	NQR
Sesame14775.t1	AT4G33950	SnRK2
Sesame14794.t1	AT5G42650	AOS/DDE

## Sheet: Table S3
		Table S. Log2(FPKM + 1) normalized heatmap of B. napus data at six pod developmental stages in two accessions (Resistant and Susceptible)
						Pod shatter resistant accession						Pod shatter susceptible accession
	SesameID	A. thaliana	gene_symbol	B. napus	Gene_name	P22_14	P22_21	P22_28	P22_35	P22_42	P22_49	P124_14	P124_21	P124_28	P124_35	P124_42	P124_49
	Sesame01336.t1	AT5G06100	MYB33
	Sesame01368.t1	AT5G24910	CYP714A1	BnaA06g27350D	BnaA06.CYP	0.535963	0.480323	0.86457	0.317098	0.245411	1.03609	0.0663727	0.529652	0.313327	0.0704369	0.223059	0.317853
	Sesame01379.t1	AT2G44670	FLZ3	BnaA03g20840D	BnaA03.FLZ3	4.71885	5.16129	4.46205	5.92051	4.24848	3.06495	4.4185	6.10729	4.94528	4.16606	3.35643	3.9648
				BnaA04g25820D	BnaA04.FLZ3	5.86895	5.86373	5.20969	5.51456	4.48789	3.65871	5.87298	6.26786	5.66358	4.82781	4.1463	4.38399
				BnaA05g04220D	BnaA05.FLZ3	4.19408	3.37071	2.86534	2.58513	1.69312	2.15263	2.93406	3.88507	3.37917	2.0049	2.40919	2.1276
				BnaA09g38310D	BnaA09.FLZ3	2.23321	1.92691	2.12085	0.664113	0.0867567	0	1.2556	1.64381	2.82622	0.210482	0.123811	0.0862218
				BnaC03g24900D	BnaC03.FLZ3	4.41282	5.63531	5.17735	6.74146	5.52253	3.09468	4.03267	6.51935	5.88108	5.50782	5.02386	4.81983
				BnaC04g05070D	BnaC04.FLZ3.1	4.92813	3.87947	3.6572	2.94904	2.81427	3.87339	3.15208	4.40766	4.05998	2.28994	3.19191	3.60302
				BnaC04g49790D	BnaC04.FLZ3.2	5.44371	5.43552	5.2465	5.44259	4.69763	3.7241	5.43081	5.9379	5.56633	4.87818	4.04394	4.88599
				BnaC08g30470D	BnaC08.FLZ3	2.65215	2.16455	2.3592	1.1535	0.359412	0.192072	2.06973	2.04946	2.91066	0.516412	0.384369	0.609922
	Sesame01385.t1	AT5G46970	AT5G46970
	Sesame02930.t1	AT3G10740	ASD1	BnaA01g31470D	BnaA01.ASD1	3.39677	3.7638	4.05209	3.94358	4.16896	4.56086	3.03118	2.63984	3.58776	3.40028	2.88266	3.39864
				BnaA03g31380D	BnaA03.ASD1.1	3.67859	2.90855	3.15962	2.70209	3.0245	3.18017	3.9024	3.20925	3.58264	3.81718	3.49782	3.21687
				BnaC03g36760D	BnaC03.ASD1.2	3.30556	3.50654	3.68319	3.36602	3.67935	2.4376	3.99332	3.49342	3.97915	3.94841	3.52548	2.52559
				BnaC09g30790D	BnaC09.ASD1	0.391622	0.319062	0.362933	0.238586	0.846894	0.102146	0.601792	0.144798	0.194965	0.371787	0.144816	0
	Sesame02938.t1	AT3G56880	AT3G56880	BnaA04g02800D	BnaA04.VQ24	7.15983	5.91858	7.18959	6.19801	5.3501	6.12911	4.7418	5.58715	5.24271	4.77832	4.90411	4.56126
				BnaA09g36180D	BnaA09.VQ24	6.88387	4.70298	6.4231	5.62913	4.73609	5.30495	5.23216	5.35464	5.55301	3.08168	4.87733	3.82804
				BnaC04g24800D	BnaC04.VQ24	6.37328	4.82461	6.50169	5.58623	4.55237	6.37531	5.47028	5.98881	5.93219	4.7204	5.74768	3.28288
				BnaC08g27710D	BnaC08.VQ24	6.07466	4.40258	5.75144	4.81771	3.2476	4.43807	4.37174	4.78311	4.41443	2.41549	3.54349	3.62981
	Sesame02940.t1	AT3G21220	MKK5	BnaA01g25260D	BnaA01.MKK5	0.0276889	0.10682	0.0549225	0.0280728	0.262184	1.21866	0.0271458	0.0274955	0.134868	0	0.428923	0.827691
				BnaA03g36110D	BnaA03.MKK5.1	4.04165	4.70138	4.94791	5.84794	4.46064	0.0615749	2.79336	3.01345	2.59023	2.15552	1.51195	1.24988
				BnaA03g36120D	BnaA03.MKK5.2	2.18248	1.99568	1.80905	1.78384	1.33799	1.6509	2.16806	1.75953	1.78223	1.75273	1.3501	2.11357
				BnaC01g32150D	BnaC01.MKK5	0.157998	0.0284016	0.16122	0	0.112239	0.593414	0.0800374	0.134403	0.13698	0.0573406	0.0823271	0.0835687
				BnaC03g41980D	BnaC03.MKK5	4.38807	4.86173	5.08918	5.76031	4.6355	0.0224043	3.43894	3.4062	3.15104	2.71933	2.09882	1.96258
	Sesame02945.t1	AT3G56580	RZF1	BnaA04g02620D	BnaA04.RZF1	0	0	0	0	0.0960169	0	0	0	0	0	0	0.184693
				BnaA09g35980D	BnaA09.RZF1	2.04271	2.46808	2.25459	2.45602	2.6265	0.897276	1.98546	2.57626	2.86333	2.31064	1.24506	1.9419
				BnaC05g07700D	BnaC05.RZF1	1.51997	1.2242	1.20921	1.21015	0.829368	0.672031	2.33931	0.906413	1.16328	0.865263	0.404117	0.482951
				BnaC08g27470D	BnaC08.RZF1	3.43181	2.78833	3.11836	2.92551	3.31674	1.62531	2.70645	3.06937	3.43521	2.81091	1.78146	2.05676
	Sesame02956.t1	AT5G57520	ZFP2	BnaA02g35340D	BnaA02.ZFP2	3.19091	4.27907	4.03451	2.49797	2.09964	1.88645	3.05924	4.18407	4.62387	1.39777	1.35983	1.89075
				BnaC03g12900D	BnaC03.ZFP2	5.72212	7.09337	6.99812	5.92876	6.44912	7.31719	5.68018	6.72635	7.36316	5.52901	5.77812	7.60782
	Sesame02958.t1	AT2G40880	CYSA	BnaA03g19270D	BnaA03.CYSA	0	0	0.0545912	0	0	0	3.23543	2.2972	2.61449	2.32849	2.82834	1.37467
				BnaA04g23590D	BnaA04.CYSA	4.82333	3.83441	3.88333	2.89775	2.75463	4.08632	4.98915	4.43618	5.06668	4.61107	5.29577	3.23422
				BnaC04g47450D	BnaC04.CYSA.1	4.94078	3.90587	3.74871	2.82366	2.94654	4.11396	6.3203	5.10973	6.00633	5.3785	5.77071	3.21433
				BnaC04g47470D	BnaC04.CYSA.2	4.50603	4.58867	5.35894	2.98662	4.28893	4.44365	7.14729	6.57463	7.02269	6.08707	6.19974	3.82738
	Sesame14926.t1	AT2G21260	AT2G21260
	Sesame14945.t1	AT2G17840	ERD7	BnaA06g25550D	BnaA06.ERD7	5.70531	2.70121	3.10569	2.39443	2.16492	4.01044	5.28401	3.89483	3.71922	3.69473	4.36453	3.95612
				BnaA07g03060D	BnaA07.ERD7	5.44362	2.65795	3.14877	3.0678	1.61865	2.51752	4.04285	3.04007	2.73176	2.51026	2.87432	3.03891
				BnaC03g48070D	BnaC03.ERD7	7.44211	4.23903	5.01124	4.85761	4.02949	6.28721	6.30033	4.75668	4.4724	4.29994	5.16228	5.39148
				BnaC07g06930D	BnaC07.ERD7	2.94695	0.968698	1.5706	1.00482	0.621783	1.03613	1.796	1.6328	1.67542	0.963351	1.76928	1.16057
	Sesame14947.t1	AT4G35000	APX3	BnaA03g39250D	BnaA03.APX3.1	3.81833	3.79761	3.60283	3.15123	2.8395	3.48142	4.39296	3.5654	3.94951	3.91322	3.87939	3.45442
				BnaA03g53120D	BnaA03.APX3.2	5.15953	4.87466	4.78701	4.46231	3.81872	4.10695	5.44003	5.08648	5.18569	4.65055	5.18148	4.20472
				BnaC03g46570D	BnaC03.APX3	3.87985	3.18589	3.1345	2.84181	2.11459	3.26647	4.21012	3.2709	3.54353	3.42084	3.33371	3.11169
				BnaC07g45330D	BnaC07.APX3	5.31321	4.68944	4.66244	4.29867	3.62293	3.81459	5.50483	4.74039	4.9961	4.52852	4.92623	3.89522
	Sesame14978.t1	AT1G76080	CDSP32	BnaA07g32300D	BnaA07.CDSP	6.97979	6.76105	6.99758	7.39673	6.86215	6.83292	7.35476	6.31365	6.41066	6.53197	6.69869	7.23544
				BnaC06g36750D	BnaC06.CDSP	7.22356	7.18188	7.20389	7.76265	6.99936	6.54033	7.6809	6.72153	6.70004	6.74042	6.84556	7.46343
	Sesame13526.t1	AT1G14380	IQD28	BnaA06g09210D	BnaA06.IQD28	2.31538	2.14645	2.37549	2.18246	1.84755	1.66839	3.09682	3.46273	3.43247	3.0741	2.62892	3.09105
				BnaC05g10620D	BnaC05.IQD28	3.45758	3.4299	3.45848	3.13781	3.02821	2.76088	3.34107	3.67361	3.71336	3.17219	2.69989	3.13266
	Sesame13533.t1	AT2G02720	PLL2	BnaA02g26540D	BnaA02.PLL2	0	0.0172236	0.085519	0	0.0180646	0.0713737	0.0341625	0.256748	0.0355613	0.0356713	0	0
				BnaA06g34060D	BnaA06.PLL2	0	0.0510342	0	0	0	0	0	0	0	0	0	0
				BnaA09g19110D	BnaA09.PLL2	0	0	0	0	0	0	0.0170535	0	0	0	0	0
				BnaC02g34750D	BnaC02.PLL2	0	0	0	0	0	0.0179373	0.0170524	0.116186	0.0175157	0.0347767	0	0
				BnaC07g21840D	BnaC07.PLL2	0.0156638	0	0.0470107	0	0	0.0482645	0.0154887	0	0.0155813	0.0486022	0.0310975	0
				BnaC09g21050D	BnaC09.PLL2	0	0.0185294	0	0	0	0	0	0	0.0380614	0	0	0
	Sesame13539.t1	AT5G59100	AT5G59100
	Sesame13549.t1	AT1G27060	SAB1	BnaA08g20070D	BnaA08.SAB1	1.31507	0.977916	1.16921	1.16285	1.03165	0.838055	1.7154	1.66941	1.70721	1.08188	1.02685	1.36117
				BnaA09g29490D	BnaA09.SAB1	0.952294	0.141411	0.27024	0.274351	0.201894	0.480388	2.43671	1.21729	1.46587	0.888364	1.40134	1.07592
				BnaC05g19660D	BnaC05.SAB1	2.77071	1.59927	1.50589	0.779956	0.636006	1.23385	2.19573	1.50211	1.65231	0.946713	1.09024	0.86288
	Sesame14739.t1	AT5G42900	COR27	BnaA06g37010D	BnaA06.COR27	3.42546	2.09107	3.14556	1.61262	2.92167	4.79321	3.05019	2.24581	2.96244	2.62077	3.22605	4.63862
				BnaC04g17620D	BnaC04.COR27	4.11555	2.30802	3.19362	1.2961	2.39528	4.42772	3.38067	2.07938	3.16759	1.76486	2.92976	4.22968
				BnaC09g17270D	BnaC09.COR27	2.77209	0.74148	0.819526	0.0845408	0.277128	3.44585	1.26827	0.689481	0.532909	0.447321	0.579208	2.74424
	Sesame14742.t1	AT3G19270	CYP707A4	BnaA03g35180D	BnaA03.CYP	3.62635	1.69338	0.833529	1.38346	0.100802	0.476207	3.97252	0.963839	0.237873	1.91081	0.330539	1.57225
				BnaA05g20890D	BnaA05.CYP	1.09773	0.443168	0.208776	0.902197	0.196266	1.78008	2.66436	0.522688	0.126339	2.53339	0.329187	2.91571
				BnaC05g33590D	BnaC05.CYP	2.91171	0.963081	0.632085	2.48665	0.580645	2.27836	4.01477	1.6504	0.4254	3.8203	0.27045	2.77072
	Sesame14744.t1	AT4G34410	RRTF1/ERF109	BnaC03g66140D	BnaC03.ERF	6.93152	1.21469	5.01915	5.22054	2.19917	5.68863	5.19577	3.95844	2.41344	3.62306	4.38938	3.56996
	Sesame14751.t1	AT3G19190	AT3G19190
	Sesame14753.t1	AT1G49670	NQR	BnaA06g03020D	BnaA06.NQR	3.78232	3.75502	3.36333	2.19347	2.16548	2.33466	3.92812	4.09068	3.66404	2.81758	2.56742	2.53745
				BnaA08g02470D	BnaA08.NQR	2.29439	4.06367	4.46422	4.64376	3.93471	4.02876	2.42332	3.94076	4.2477	5.01985	4.10178	4.80399
				BnaC06g02710D	BnaC06.NQR	3.58973	3.80567	3.43784	2.04862	2.38953	2.42353	3.37585	3.78529	3.39375	2.66026	2.44505	2.86572
				BnaC08g02680D	BnaC08.NQR	2.85375	4.17849	4.49538	4.15	3.75407	3.54292	2.91145	4.27709	4.43602	4.66205	3.89603	4.07829
	Sesame14775.t1	AT4G33950	SnRK2	BnaA01g03110D	BnaA01.SnRK2	2.07055	1.54259	0.58901	0.629965	0.146863	1.03029	1.65771	0.814525	0.89334	0.536917	0.497863	0.632435
				BnaC01g04370D	BnaC01.SnRK2	1.44959	1.31806	1.33891	0.508362	0.0987692	0.85337	2.76602	1.47831	1.45087	0.920116	0.89191	1.67327
	Sesame14794.t1	AT5G42650	AOS/DDE/CYP74A	BnaA02g23180D	BnaA02.DDE	5.93954	3.85511	4.39963	4.13813	3.34998	5.19826	5.01496	4.33307	4.12277	4.30805	4.10571	5.01674
				BnaC02g29610D	BnaC02.DDE	6.04884	4.11423	4.80807	4.26748	3.46715	5.75246	5.76678	4.34129	4.049	4.5317	4.60169	5.43097
